# Supplementary material for: Circadian rhythm response and its effect on photosynthetic characteristics of the Lhcb family genes in tea plant
Source: BMC Plant Biol. 2024 Apr 25;24:333. doi: 10.1186/s12870-024-04958-0 (PMC11044350; doi:10.1186/s12870-024-04958-0)
Supplement: Supplementary file 1 — Supplementary Material 1 [file 12870_2024_4958_MOESM1_ESM.xlsx]

## Sheet: Table S1
Table S1. The expression levels of Lhcb1.1 gene
Time	0h	4h	8h	12h	16h	20h	24h	28h	32h	36h	40h	44h	48h
Ct1	26.6649	26.5369	24.5973	26.6973	26.4677	28.2315	26.6908	26.54	27.0017	26.5941	33.6805	32.6375	32.7379
Ct2	26.547	26.975	24.7915	25.4728	26.8748	28.1705	26.9471	26.2681	26.8816	26.2743	33.9271	31.9376	32.4828
Ct3	26.5012	26.8233	24.2175	25.1461	26.846	28.4867	26.6178	26.6551	26.8758	26.956	33.339	32.0172	32.2261
ACTIN	21.2668	21.598	21.9822	21.4579	21.5111	22.0784	22.252	21.5731	23.5481	23.132	29.0356	26.5572	27.3462
	21.194	21.6287	21.8717	21.4304	21.7638	22.3592	22.0344	21.3864	22.9651	22.7828	28.2528	26.8313	27.3462
	21.4286	21.5597	21.8511	21.7843	21.7933	22.1184	22.167	21.3096	23.4774	23.271	28.7125	27.0895	27.3462
AVERAGE	21.2965	21.5955	21.9016	21.5575	21.6894	22.1853	22.1511	21.4231	23.3302	23.0619	28.667	26.826	27.3462
△Ct	5.3684	4.94143	2.69564	5.13975	4.77826	6.04615	4.53966	5.11695	3.67152	3.53217	5.01357	5.81153	5.39174
	5.25054	5.37951	2.88986	3.91532	5.18539	5.98515	4.79597	4.845	3.55142	3.21234	5.26015	5.1116	5.13665
	5.20465	5.22781	2.31587	3.58863	5.15656	6.30143		5.23206	3.5456	3.89412	4.67199	5.19119	4.87991
	5.27453
△△Ct	-0.093872	0.3331	2.57889	0.134778	0.496268	-0.771625	0.734868	0.157582	1.60301	1.74236	0.260958	-0.536996	-0.11721
	0.0239919	-0.104976	2.38467	1.35921	0.0891415	-0.710623	0.47856	0.429527	1.72311	2.06219	0.0143834	0.162925	0.137876
	0.0698801	0.0467214	2.95866	1.6859	0.117971	-1.0269		0.0424739	1.72893	1.38041	0.602541	0.0833356	0.394615
2^△△Ct	0.937005	1.25972	5.97478	1.09792	1.41056	0.585757	1.66425	1.11542	3.03776	3.34581	1.19827	0.689204	0.921969
	1.01677	0.92982	5.22224	2.56544	1.06374	0.611056	1.39335	1.34679	3.30147	4.17619	1.01002	1.11955	1.10028
	1.04963	1.03291	7.774	3.21741	1.08521	0.490765		1.02988	3.31482	2.60342	1.51839	1.05946	1.31459
AVERAGE	1.00113	1.07415	6.32367	2.29359	1.1865	0.562526	1.5288	1.16403	3.21802	3.37514	1.24223	0.956075	1.11228
STD	0.0472893	0.1378	1.07057	0.886373	0.158676	0.0517834	0.135447	0.133868	0.127578	0.642414	0.209855	0.190294	0.160512

## Sheet: Table S2
Table S2. The expression levels of Lhcb1.2 gene
Time	0h	4h	8h	12h	16h	20h	24h	28h	32h	36h	40h	44h	48h
Ct1	24.6029	23.5642	23.518	26.376	29.9659	31.5	26.7812	23.1213	24.8019	27.1474	32.9376	32.2696	31.8337
Ct2	24.4762	23.1598	23.9543	26.3764	29.7743	31.2718	27.1196	23.5336	25.2152	27.2922	32.3767	32.6057	31.3083
Ct3	24.588	23.34	23.9104	26.476	29.738	31.4698	27.0865	23.4182	25.142	27.5773	32.8673	32.324	31.5779
ACTIN	21.2668	21.598	21.9822	21.4579	21.5111	22.0784	22.252	21.5731	23.5481	23.132	29.0356	26.5572	27.3462
	21.194	21.6287	21.8717	21.4304	21.7638	22.3592	22.0344	21.3864	22.9651	22.7828	28.2528	26.8313	27.3462
	21.4286	21.5597	21.8511	21.7843	21.7933	22.1184	22.167	21.3096	23.4774	23.271	28.7125	27.0895	27.3462
AVERAGE	21.2965	21.5955	21.9016	21.5575	21.6894	22.1853	22.1511	21.4231	23.3302	23.0619	28.667	26.826	27.3462
△Ct	3.30642	1.96867	1.61636	4.8185	8.27652	9.31466	4.63003	1.69823	1.47169	4.08547	4.27064	5.44364	4.48758
	3.17972	1.56434	2.05261	4.81893	8.08485	9.08647	4.96847	2.1105	1.885	4.23029	3.70977	5.77968	3.96216
	3.29147	1.74452	2.00878	4.91851	8.04861	9.28448		1.99516	1.81185	4.51538	4.2003	5.49805	4.23168
	3.2592
△△Ct	-0.0472195	1.29053	1.64284	-1.5593	-5.01732	-6.05546	-1.37083	1.56097	1.78751	-0.826272	-1.01144	-2.18444	-1.22838
	0.0794848	1.69486	1.20659	-1.55973	-4.82565	-5.82727	-1.70927	1.1487	1.3742	-0.97109	-0.450568	-2.52048	-0.70296
	-0.0322653	1.51468	1.25042	-1.65931	-4.78941	-6.02528		1.26404	1.44735	-1.25618	-0.941095	-2.23885	-0.972479
2^△△Ct	0.9678	2.44617	3.1228	0.339316	0.030877	0.0150357	0.386668	2.95053	3.45218	0.563985	0.496051	0.219997	0.426798
	1.05664	3.23745	2.30791	0.339214	0.0352643	0.0176123	0.305816	2.21714	2.59224	0.51012	0.731755	0.174285	0.61431
	0.977884	2.85736	2.37911	0.31659	0.0361613	0.0153536		2.40167	2.72706	0.418651	0.520837	0.211855	0.50963
AVERAGE	1.00077	2.84699	2.60327	0.331706	0.0341009	0.0160005	0.346242	2.52311	2.92383	0.497585	0.582881	0.202046	0.516913
STD	0.0397171	0.323119	0.368507	0.0106892	0.00230884	0.00114705	0.0404259	0.311474	0.377632	0.0599906	0.105755	0.0199095	0.0767247

## Sheet: Table S3
Table S3. The expression levels of Lhcb1.3 gene
Time	0h	4h	8h	12h	16h	20h	24h	28h	32h	36h	40h	44h	48h
Ct1	25.6768	23.7941	23.779	25.7724	26.0197	30.324	29.2795	22.3535	24.7493	26.4852	32.6805	32.6375	32.7379
Ct2	25.7145	23.6228	23.9702	26.184	26.397	30.5537	29.2888	22.139	25.1817	27.2628	32.9271	31.9376	32.4828
Ct3	25.9474	24.122	23.9395	26.0931	26.1923	30.8977	29.2893	22.474	25.0857	27.1015	32.339	32.0172	32.2261
ACTIN	21.2668	21.598	21.9822	21.4579	21.5111	22.0784	24.252	21.5731	23.5481	23.132	29.0356	26.5572	27.3462
	21.194	21.6287	21.8717	21.4304	21.7638	22.3592	24.0344	21.3864	22.9651	22.7828	28.2528	26.8313	27.3462
	21.4286	21.5597	21.8511	21.7843	21.7933	22.1184	24.167	21.3096	23.4774	23.271	28.7125	27.0895	27.3462
AVERAGE	21.2965	21.5955	21.9016	21.5575	21.6894	22.1853	24.1511	21.4231	23.3302	23.0619	28.667	26.826	27.3462
△Ct	4.38029	2.19861	1.87738	4.21489	4.33034	8.13865	5.12842	0.930446	1.41908	3.42327	4.01357	5.81153	5.39174
	4.41801	2.02732	2.06853	4.6265	4.7076	8.3684	5.13767	0.715971	1.85149	4.20084	4.26015	5.1116	5.13665
	4.6509	2.52656	2.03788	4.53559	4.50284	8.7124		1.05098	1.75553	4.03959	3.67199	5.19119	4.87991
	4.48307
△△Ct	0.102776	2.28445	2.60569	0.268178	0.152732	-3.65559	-0.645353	3.55262	3.06398	1.05979	0.469496	-1.32846	-0.908672
	0.0650583	2.45575	2.41454	-0.143432	-0.224537	-3.88533	-0.654602	3.7671	2.63158	0.282224	0.222921	-0.628537	-0.653586
	-0.167834	1.95651	2.44519	-0.052521	-0.0197716	-4.22933		3.43209	2.72754	0.443477	0.811079	-0.708126	-0.396847
2^△△Ct	1.07384	4.8718	6.08682	1.20429	1.11167	0.0793522	0.639336	11.734	8.36278	2.08463	1.38463	0.398194	0.532675
	1.04613	5.48597	5.3315	0.905363	0.85587	0.0676703	0.635251	13.6147	6.19704	1.21607	1.16709	0.646832	0.635698
	0.890178	3.88122	5.44596	0.96425	0.986389	0.0533144		10.7935	6.62324	1.35988	1.75452	0.612115	0.759517
AVERAGE	1.00338	4.74633	5.62143	1.02463	0.984644	0.066779	0.637294	12.0474	7.06102	1.55353	1.43541	0.55238	0.64263
STD	0.0808419	0.661117	0.332384	0.129289	0.104438	0.0106485	0.0020429	1.17289	0.936783	0.38011	0.242491	0.109944	0.0927372

## Sheet: Table S4
Table S4. The expression levels of Lhcb1.4 gene
Time	0h	4h	8h	12h	16h	20h	24h	28h	32h	36h	40h	44h	48h
Ct1	25.0933	24.0265	23.518	25.376	29.9659	31.5	26.6516	22.1528	25.0646	26.3699	33.752	33.2211	32.7379
Ct2	25.1901	24.1356	23.9543	25.3764	29.7743	31.2718	27.2278	22.3066	25.0886	26.5959	33.6333	33.3301	32.4828
Ct3	25.1252	24.0754	23.9104	25.476	29.738	31.4698	26.2833	22.4783	24.925	26.6269	33.8303	32.6173	32.2261
ACTIN	21.2668	21.598	21.9822	21.4579	21.5111	22.0784	22.252	21.5731	23.5481	23.132	29.0356	26.5572	27.3462
	21.194	21.6287	21.8717	21.4304	21.7638	22.3592	22.0344	21.3864	22.9651	22.7828	28.2528	26.8313	27.3462
	21.4286	21.5597	21.8511	21.7843	21.7933	22.1184	22.167	21.3096	23.4774	23.271	28.7125	27.0895	27.3462
AVERAGE	21.2965	21.5955	21.9016	21.5575	21.6894	22.1853	22.1511	21.4231	23.3302	23.0619	28.667	26.826	27.3462
△Ct	3.79681	2.43104	1.61636	3.8185	8.27652	9.31466	4.50044	0.729731	1.73439	3.30802	5.08504	6.39511	5.39174
	3.8936	2.54007	2.05261	3.81893	8.08485	9.08647	5.07669	0.883544	1.75838	3.534	4.96633	6.50407	5.13665
	3.82866	2.47987	2.00878	3.91851	8.04861	9.28448		1.05524	1.59483	3.56499	5.16332	5.79135	4.87991
	3.83969
△△Ct	0.042878	1.40865	2.22333	0.0211868	-4.43683	-5.47497	-0.660751	3.10996	2.1053	0.53167	-1.24536	-2.55543	-1.55205
	-0.0539075	1.29961	1.78707	0.0207551	-4.24516	-5.24679	-1.23701	2.95614	2.08131	0.30569	-1.12664	-2.66439	-1.29697
	0.0110295	1.35981	1.83091	-0.078826	-4.20892	-5.4448		2.78444	2.24486	0.274698	-1.32363	-1.95166	-1.04023
2^△△Ct	1.03017	2.65489	4.66969	1.01479	0.0461721	0.0224838	0.632549	8.63357	4.30288	1.4456	0.421804	0.170114	0.341025
	0.963324	2.46163	3.45114	1.01449	0.0527326	0.0263366	0.424252	7.76047	4.23191	1.23601	0.457982	0.157739	0.406981
	1.00767	2.56652	3.55762	0.946828	0.054074	0.022959		6.88971	4.7399	1.20974	0.399528	0.258518	0.486251
AVERAGE	1.00039	2.56101	3.89282	0.992037	0.0509929	0.0239265	0.5284	7.76125	4.4249	1.29712	0.426438	0.195457	0.411419
STD	0.0277707	0.0789926	0.551048	0.0319682	0.00345253	0.00171525	0.104148	0.711928	0.224615	0.105541	0.0240876	0.0448762	0.0593714

## Sheet: Table S5
Table S5. The expression levels of Lhcb1.5 gene
Time	0h	4h	8h	12h	16h	20h	24h	28h	32h	36h	40h	44h	48h
Ct1	25.9368	23.0926	22.7102	25.0778	29.0171	30.3205	27.3751	23.2402	24.0145	26.2826	33.9069	33.5856	33.3489
Ct2	25.5711	23.7845	23.4431	26.0807	29.3394	30.5953	27.4252	23.1941	24.2937	27.0826	33.3009	33.9372	33.4296
Ct3	25.3321	23.1924	23.1167	25.3705	29.7725	30.6836	29.4802	22.6373	24.3678	26.7822	33.324	34.05	33.4799
ACTIN	21.2668	21.598	21.9822	21.4579	21.5111	22.0784	22.252	21.5731	23.5481	23.132	29.0356	26.5572	27.3462
	21.194	21.6287	21.8717	21.4304	21.7638	22.3592	22.0344	21.3864	22.9651	22.7828	28.2528	26.8313	27.3462
	21.4286	21.5597	21.8511	21.7843	21.7933	22.1184	22.167	21.3096	23.4774	23.271	28.7125	27.0895	27.3462
AVERAGE	21.2965	21.5955	21.9016	21.5575	21.6894	22.1853	22.1511	21.4231	23.3302	23.0619	28.667	26.826	27.3462
△Ct	4.6403	1.49716	0.808594	3.52032	7.32773	8.13519	5.22399	1.81719	0.684313	3.2207	5.23989	6.75963	6.0027
	4.27457	2.18902	1.54143	4.52318	7.64996	8.41001	5.27407	1.77109	0.963529	4.02066	4.63389	7.1112	6.08344
	4.03558	1.59693	1.21506	3.81301	8.08304	8.49827		1.21429	1.03762	3.72026	4.65702	7.22403	6.13371
	4.31682
△△Ct	-0.323482	2.81966	3.50822	0.796502	-3.01092	-3.81837	-0.907176	2.49963	3.6325	1.09612	-0.92307	-2.44282	-1.68589
	0.0422427	2.1278	2.77539	-0.206364	-3.33314	-4.09319	-0.957254	2.54573	3.35329	0.296154	-0.317074	-2.79438	-1.76662
	0.28124	2.71989	3.10175	0.503806	-3.76622	-4.18145		3.10253	3.2792	0.596554	-0.3402	-2.90721	-1.8169
2^△△Ct	0.799139	7.05996	11.3784	1.73688	0.124058	0.0708851	0.533228	5.6554	12.402	2.13779	0.527386	0.183924	0.310812
	1.02971	4.37051	6.84659	0.866719	0.0992255	0.0585904	0.515036	5.83902	10.2198	1.22787	0.802696	0.144148	0.293895
	1.21524	6.58824	8.58461	1.41795	0.0734944	0.0551133		8.58922	9.70819	1.5121	0.789932	0.133304	0.283831
AVERAGE	1.0147	6.00624	8.93653	1.34052	0.0989259	0.0615296	0.524132	6.69455	10.7767	1.62592	0.706671	0.153792	0.296179
STD	0.170204	1.17256	1.86676	0.359438	0.0206435	0.00676591	0.00909572	1.34183	1.16813	0.380093	0.126881	0.0217619	0.0111328

## Sheet: Table S6
Table S6. The expression levels of Lhcb1.6 gene
Time	0h	4h	8h	12h	16h	20h	24h	28h	32h	36h	40h	44h	48h
Ct1	22.1676	19.7408	19.5239	19.9312	22.1229	24.3183	22.4468	19.6333	21.7007	21.5276	31.2284	28.2038	26.5754
Ct2	22.1941	19.6152	19.7022	20.1816	22.3957	23.8605	22.4039	19.0665	20.9678	22.0493	30.2442	28.1431	26.6494
Ct3	22.3144	19.5897	19.5612	20.267	22.3872	24.6622	23.1208	19.7756	20.3054	21.7674	30.889	28.7362	27.1445
ACTIN	21.2668	21.598	21.9822	21.4579	21.5111	22.0784	22.252	21.5731	23.5481	23.132	29.0356	26.5572	27.3462
	21.194	21.6287	21.8717	21.4304	21.7638	22.3592	22.0344	21.3864	22.9651	22.7828	28.2528	26.8313	27.3462
	21.4286	21.5597	21.8511	21.7843	21.7933	22.1184	22.167	21.3096	23.4774	23.271	28.7125	27.0895	27.3462
AVERAGE	21.2965	21.5955	21.9016	21.5575	21.6894	22.1853	22.1511	21.4231	23.3302	23.0619	28.667	26.826	27.3462
△Ct	0.871057	-1.8547	-2.37775	-1.62627	0.433446	2.133	0.295691	-1.78976	-1.62949	-1.53431	2.56143	1.37775	-0.77073
	0.897635	-1.98024	-2.19942	-1.37591	0.70632	1.67519	0.252761	-2.35659	-2.36236	-1.01265	1.57721	1.3171	-0.696813
	1.01794	-2.00583	-2.3404	-1.29054	0.697785	2.47692		-1.64749	-3.02475	-1.29447	2.22207	1.91021	-0.201697
	0.928876
△△Ct	0.0578189	2.78357	3.30662	2.55515	0.49543	-1.20413	0.633185	2.71863	2.55837	2.46319	-1.63255	-0.448876	1.69961
	0.0312408	2.90912	3.12829	2.30479	0.222555	-0.74631	0.676115	3.28547	3.29123	1.94152	-0.648337	-0.388228	1.62569
	-0.0890597	2.93471	3.26927	2.21942	0.23109	-1.54804		2.57637	3.95363	2.22335	-1.29319	-0.981338	1.13057
2^△△Ct	1.04089	6.88556	9.89447	5.87729	1.40974	0.434032	1.55099	6.58249	5.89041	5.51434	0.322518	0.732613	3.24812
	1.02189	7.51157	8.74399	4.94096	1.1668	0.596126	1.59783	9.75045	9.78948	3.84111	0.638015	0.764068	3.08589
	0.940135	7.64601	9.64159	4.65705	1.17372	0.341974		5.96436	15.4939	4.66977	0.408047	0.50651	2.18946
AVERAGE	1.00097	7.34771	9.42668	5.15843	1.25009	0.457378	1.57441	7.43243	10.3913	4.67507	0.456193	0.66773	2.84116
STD	0.043712	0.33137	0.493651	0.521353	0.112928	0.105062	0.023423	1.6584	3.94364	0.683103	0.133225	0.114721	0.465558

## Sheet: Table S7
Table S7. The expression levels of Lhcb1.7 gene
Time	0h	4h	8h	12h	16h	20h	24h	28h	32h	36h	40h	44h	48h
Ct1	20.4446	18.3949	18.7662	19.4374	23.0023	25.3513	23.6393	17.2371	19.8464	21.238	31.8019	31.2412	29.2746
Ct2	20.2155	18.3203	19.0947	19.4103	22.9223	25.2131	23.4443	17.6096	20.454	20.5182	32.081	31.0202	29.7992
Ct3	20.3376	19.0034	18.9871	20.1168	22.8766	24.8076	23.4253	17.5282	20.1965	21.8047	32.5966	30.5611	29.7654
ACTIN	21.2668	21.598	21.9822	21.4579	21.5111	22.0784	22.252	21.5731	23.5481	23.132	29.0356	26.5572	27.3462
	21.194	21.6287	21.8717	21.4304	21.7638	22.3592	22.0344	21.3864	22.9651	22.7828	28.2528	26.8313	27.3462
	21.4286	21.5597	21.8511	21.7843	21.7933	22.1184	22.167	21.3096	23.4774	23.271	28.7125	27.0895	27.3462
AVERAGE	21.2965	21.5955	21.9016	21.5575	21.6894	22.1853	22.1511	21.4231	23.3302	23.0619	28.667	26.826	27.3462
△Ct	-0.851896	-3.20055	-3.13549	-2.12015	1.31288	3.16602	1.48814	-4.18593	-3.48375	-1.82394	3.13494	4.41519	1.92845
	-1.081	-3.2752	-2.80693	-2.14722	1.23291	3.02775	1.29322	-3.81342	-2.87619	-2.54376	3.41403	4.19424	2.45306
	-0.958913	-2.59212	-2.91449	-1.44071	1.18719	2.62232		-3.89484	-3.13366	-1.25724	3.92965	3.7351	2.41921
	-0.963938
△△Ct	-0.112042	2.23661	2.17155	1.15621	-2.27682	-4.12996	-2.45208	3.22199	2.51981	0.860007	-4.09888	-5.37912	-2.89239
	0.117066	2.31126	1.84299	1.18328	-2.19685	-3.99168	-2.25716	2.84948	1.91225	1.57983	-4.37797	-5.15817	-3.417
	-0.00502431	1.62819	1.95055	0.476777	-2.15113	-3.58625		2.9309	2.16972	0.2933	-4.89359	-4.69904	-3.38315
2^△△Ct	0.925278	4.71289	4.50507	2.22871	0.206352	0.057116	0.182747	9.33072	5.73508	1.81505	0.0583598	0.0240283	0.134681
	1.08453	4.96316	3.58752	2.27093	0.218113	0.0628613	0.209184	7.20741	3.76396	2.98934	0.048095	0.0280049	0.0936226
	0.996523	3.09124	3.86523	1.39163	0.225136	0.0832588		7.62588	4.49937	1.22544	0.0336421	0.0384989	0.0958451
AVERAGE	1.00211	4.25576	3.98594	1.96376	0.216534	0.0677454	0.195965	8.05467	4.66614	2.00994	0.046699	0.0301774	0.108049
STD	0.0651333	0.829757	0.384186	0.404922	0.00774941	0.0112176	0.0132182	0.918334	0.813298	0.733177	0.0101391	0.00610408	0.0188529

## Sheet: Table S8
Table S8. The expression levels of Lhcb2 gene
Time	0h	4h	8h	12h	16h	20h	24h	28h	32h	36h	40h	44h	48h
Ct1	24.5198	21.7198	23.1886	24.7855	27.0877	26.5064	25.1519	21.2108	23.5002	25.5051	34.4474	33.4027	34.0692
Ct2	24.5822	21.8474	23.7802	24.7523	27.1396	26.591	24.8102	21.3829	22.5008	25.6004	34.7728	33.4729	34.1582
Ct3	24.4507	21.9419	23.4035	24.751	26.7153	26.6322	24.8868	21.3989	23.7177	25.7903	33.92	30.3542	30.7081
ACTIN	23.354	22.354	22.8002	23.0059	24.3626	23.7333	24.1296	22.2343	24.0897	24.3964	31.4485	28.4219	29.4273
	23.1878	22.1878	23.1517	23.039	24.1073	23.769	24.2644	22.0712	24.0468	24.1786	31.2267	28.5383	29.653
	23.0453	22.0453	23.3338	22.9946	24.4882	23.6576	24.3721	22.2705	21.5496	23.2775	32.071	28.5607	29.6489
AVERAGE	23.1957	22.1957	23.0952	23.0132	24.3193	23.72	24.2554	22.192	23.2287	23.9508	31.5821	28.507	29.5764
△Ct	1.32408	-0.475895	0.0933494	1.77231	2.76831	2.78644	0.896501	-0.981206	0.271491	1.55425	2.86534	4.8957	4.49284
	1.38652	-0.348303	0.685021	1.73915	2.82023	2.87106	0.554812	-0.809165	-0.727849	1.64957	3.19073	4.96597	4.58182
	1.25504	-0.25374	0.308244	1.73785	2.396	2.91226		-0.793102	0.489038	1.83942	2.33796	1.84725	1.13172
	1.32188
△△Ct	-0.00220002	1.79778	1.22853	-0.450431	-1.44643	-1.46456	0.42538	2.30309	1.05039	-0.232371	-1.54346	-3.57382	-3.17096
	-0.0646382	1.67018	0.636861	-0.417272	-1.49835	-1.54918	0.767069	2.13105	2.04973	-0.327691	-1.86885	-3.64409	-3.25994
	0.0668382	1.57562	1.01364	-0.415968	-1.07412	-1.59038		2.11498	0.832844	-0.517539	-1.01608	-0.525364	0.190159
2^△△Ct	0.998476	3.47684	2.34328	0.731824	0.366927	0.362347	1.34293	4.93513	2.07109	0.851235	0.343061	0.0839793	0.111032
	0.956185	3.18255	1.55494	0.748839	0.353958	0.341705	1.70181	4.38035	4.14029	0.796811	0.273792	0.0799871	0.10439
	1.04742	2.98064	2.01899	0.749516	0.474961	0.332084		4.33185	1.78119	0.698562	0.494459	0.694784	1.14089
AVERAGE	1.00069	3.21334	1.97241	0.743393	0.398616	0.345379	1.52237	4.54911	2.66419	0.782203	0.370437	0.28625	0.452104
STD	0.0372789	0.20374	0.323521	0.00818519	0.0542436	0.0126249	0.179441	0.273674	1.05045	0.0631784	0.092143	0.288882	0.487053

## Sheet: Table S9
Table S9. The expression levels of Lhcb3.1 gene
Time	0h	4h	8h	12h	16h	20h	24h	28h	32h	36h	40h	44h	48h
Ct1	39.21	39.1465	39.0658	39.8091	39.6153	40.7384	40.14	37.3235	39.493	39.7157	39.3585	40.6538	40.6161
Ct2	39.7162	39.0673	39.1938	39.0771	39.6153	40.7384	39.2522	37.5656	39.2568	39.5906	39.3585	41.0568	40.7604
Ct3	39.524	39.0673	38.7646	39.0771	40.1935	40.7384	39.2522	37.5656	39.4191	40.3087	39.3585	41.0568	40.9345
ACTIN	21.2668	21.598	21.9822	21.4579	21.5111	22.0784	22.252	21.5731	23.5481	23.132	21.0356	22.5572	22.926
	21.194	21.6287	21.8717	21.4304	21.7638	22.3592	22.0344	21.3864	22.9651	22.7828	21.2528	22.8313	22.8121
	21.4286	21.5597	21.8511	21.7843	21.7933	22.1184	22.167	21.3096	23.4774	23.271	20.7125	22.0895	22.3462
AVERAGE	21.2965	21.5955	21.9016	21.5575	21.6894	22.1853	22.1511	21.4231	23.3302	23.0619	21.0003	22.4927	22.6948
△Ct	17.9135	17.551	17.1642	18.2516	17.9259	18.5531	17.9889	15.9004	16.1628	16.6538	18.3582	18.1612	17.9213
	18.4197	17.4718	17.2922	17.5196	17.9259	18.5531	17.1011	16.1426	15.9266	16.5287	18.3582	18.5641	18.0656
	18.2275	17.4718	16.8629	17.5196	18.5041	18.5531		16.1426	16.0889	17.2468	18.3582	18.5641	18.2398
	18.1869
△△Ct	0.273414	0.635862	1.0227	-0.064723	0.261001	-0.366179	0.198054	2.28648	2.02414	1.53312	-0.171253	0.0257377	0.265608
	-0.232831	0.715077	0.894741	0.667319	0.261001	-0.366179	1.08583	2.04431	2.26028	1.65824	-0.171253	-0.377181	0.121275
	-0.0405828	0.715077	1.32397	0.667319	-0.317226	-0.366179		2.04431	2.09805	0.940109	-0.171253	-0.377181	-0.0528571
2^△△Ct	1.20866	1.55387	2.03172	0.956129	1.19831	0.775835	1.14715	4.87864	4.0675	2.8941	0.888071	1.018	1.20214
	0.850964	1.64157	1.85928	1.58812	1.19831	0.775835	2.1226	4.12476	4.79083	3.1563	0.888071	0.769941	1.0877
	0.972262	1.64157	2.50353	1.58812	0.802612	0.775835		4.12476	4.28129	1.91867	0.888071	0.769941	0.964025
AVERAGE	1.01063	1.61234	2.13151	1.37746	1.06641	0.775835	1.63487	4.37606	4.37987	2.65636	0.888071	0.852627	1.08462
STD	0.148529	0.0413447	0.272318	0.297923	0.186534	1.11022e-16	0.487725	0.355381	0.303417	0.532493	1.11022e-16	0.116936	0.0972353

## Sheet: Table S10
Table S10. The expression levels of Lhcb3.2 gene
Time	0h	4h	8h	12h	16h	20h	24h	28h	32h	36h	40h	44h	48h
Ct1	31.2396	28.6535	28.8878	29.4765	32.4925	31.8471	31.6796	27.9904	30.1	30.3043	33.8727	33.6377	33.5587
Ct2	31.5712	28.6504	29.1144	30.1006	32.6311	32.7096	32.0812	28.2295	30.6325	30.4651	34.0948	34.1412	34.0505
Ct3	31.3107	28.8247	29.0547	30.1847	32.6267	33.4975	32.1076	28.4113	30.5786	30.7084	34.1367	33.536	34.1606
ACTIN	21.2668	21.598	21.9822	21.4579	21.5111	22.0784	22.252	21.5731	23.5481	23.132	21.0356	22.5572	22.926
	21.194	21.6287	21.8717	21.4304	21.7638	22.3592	22.0344	21.3864	22.9651	22.7828	21.2528	22.8313	22.8121
	21.4286	21.5597	21.8511	21.7843	21.7933	22.1184	22.167	21.3096	23.4774	23.271	20.7125	22.0895	22.3462
AVERAGE	21.2965	21.5955	21.9016	21.5575	21.6894	22.1853	22.1511	21.4231	23.3302	23.0619	21.0003	22.4927	22.6948
△Ct	9.94312	7.05803	6.98612	7.91899	10.8031	9.66176	9.52851	6.56731	6.7698	7.2424	12.8724	11.145	10.8639
	10.2747	7.05496	7.21272	8.54306	10.9417	10.5243	9.93013	6.8065	7.30233	7.40321	13.0945	11.6485	11.3557
	10.0142	7.22919	7.15305	8.62722	10.9373	11.3122		6.98829	7.24842	7.64651	13.1364	11.0434	11.4658
	10.0773
△△Ct	0.134217	3.01931	3.09121	2.15835	-0.725739	0.415573	0.548829	3.51002	3.30754	2.83493	-2.79505	-1.06765	-0.786604
	-0.197391	3.02238	2.86462	1.53427	-0.864317	-0.446928	0.147207	3.27084	2.775	2.67413	-3.01721	-1.57115	-1.27837
	0.0631737	2.84815	2.92429	1.45012	-0.859966	-1.23484		3.08905	2.82892	2.43083	-3.05902	-0.966036	-1.3885
2^△△Ct	1.0975	8.1078	8.52212	4.46403	0.604687	1.33383	1.4629	11.3926	9.90073	7.13509	0.144081	0.477096	0.579707
	0.872126	8.12504	7.28344	2.89643	0.549306	0.733603	1.10742	9.65209	6.84478	6.38252	0.123518	0.336539	0.412261
	1.04476	7.20075	7.591	2.7323	0.550965	0.424889		8.50933	7.10543	5.39204	0.11999	0.511911	0.381961
AVERAGE	1.0048	7.8112	7.79885	3.36425	0.56832	0.830774	1.28516	9.85134	7.95031	6.30322	0.129196	0.441849	0.457976
STD	0.0962497	0.431709	0.526615	0.78054	0.0257247	0.377381	0.177737	1.18549	1.38325	0.713806	0.010623	0.0758092	0.0869608

[truncated: 7 more sheets: Table S11, Table S12, Table S13, Table S14, Table S15, Table S16, Table S17]
